# Supplementary material for: Internal Jugular Vein Cross-Sectional Area and Cerebrospinal Fluid Pulsatility in the Aqueduct of Sylvius: A Comparative Study between Healthy Subjects and Multiple Sclerosis Patients
Source: PLoS One. 2016 May 2;11(5):e0153960. doi: 10.1371/journal.pone.0153960 (PMC4852898; doi:10.1371/journal.pone.0153960)
Supplement: S1 Table — (XLS) [file pone.0153960.s001.xls]

## Sheet: Sheet1
'Subject_ID'	'age'	'sex'	'MS_Course'	'Age_MS_Onset'	'Years_since_MS_onset'	'EDSS_score'	'MSSS'	'BMI'	'Current_Smoker'	'Diabetes'	'High_Blood_Pressure'	'Cardiovascular_Disease'	'net_flow_average'	'net_negative_flow'	'net_positive_flow'	'peak_pos_velocity'	'peak_neg_velocity'	'Facial_MRV_C7T1_RIJV_CSA_mm2'	'Facial_MRV_C7T1_LIJV_CSA_mm2'	'Facial_MRV_C5C6_RIJV_CSA_mm2'	'Facial_MRV_C5C6_LIJV_CSA_mm2'	'Facial_MRV_C4_RIJV_CSA_mm2'	'Facial_MRV_C4_LIJV_CSA_mm2'	'Facial_MRV_C2C3_Rcollateral_CSA_mm2'	'Facial_MRV_C2C3_RIJV_CSA_mm2'	'Facial_MRV_C2C3_LIJV_CSA_mm2'	'Facial_MRV_C2C3_Lcollateral_CSA_mm2'
9136	42	1	0	NA	NA	NA	NA	NA	0	0	0	0	0.431675	-22.8098	23.2415	8.015	-9.135	140.436	25.8452	98.1619	25.4168	67.6297	17.3946	7.99946	52.9686	5.0093	7.02573
9739	63	1	0	NA	NA	NA	NA	22.8269	0	0	NA	0	-7.77328	-14.2196	6.44628	3.85	-6.4	63.7133	55.6978	65.8496	72.8486	63.4387	24.752	17.0448	24.1804	16.5893	15.597
10488	68	1	0	NA	NA	NA	NA	35.5051	0	0	NA	0	2.66288	-43.6725	46.3354	5.51	-5.1	10.0586	58.6775	11.1815	10.4838	12.3263	14.0203	6.52272	4.5832	11.1635	8.95952
13065	60	0	0	NA	NA	NA	NA	21	0	0	1	0	3.19208	-33.6062	36.7983	7.635	-13.15	119.038	85.9193	64.2179	104.111	17.9138	56.8358	7.45718	38.2772	66.7371	16.2459
20879	60	0	0	NA	NA	NA	NA	26.5784	0	0	0	1	-10.5179	-69.5025	58.9846	7.875	-7.285	185.212	120.986	99.1303	105.214	79.1006	45.4776	16.5698	55.004	47.2849	18.3894
25099	48	0	0	NA	NA	NA	NA	27.8	0	0	NA	0	-1.62457	-23.8128	22.1882	4.65	-8.065	152.452	137.334	158.674	102.31	127.797	84.2342	22.7756	54.4594	55.5038	23.9121
25124	27	1	0	NA	NA	NA	NA	NA	0	NA	NA	NA	-10.0786	-30.7539	20.6752	5.82	-9.485	71.1565	32.931	24.3247	7.7734	15.2215	5.30511	7.53078	19.2293	6.52976	5.54128
25266	49	1	0	NA	NA	NA	NA	23.6851	0	0	NA	1	-15.3987	-59.1736	43.7749	12.3	-12.5	99.3418	51.686	109.681	65.0913	85.1976	56.3048	8.76402	71.0934	34.1388	8.03203
25854	43	1	0	NA	NA	NA	NA	41.9605	0	0	NA	0	-4.40589	-12.8254	8.41955	3.935	-5.92	130.45	45.1701	154.618	61.909	91.3403	58.9931	5.43738	65.4384	24.021	7.28547
26108	54	0	0	NA	NA	NA	NA	24.4097	0	0	NA	0	-5.53165	-14.3881	8.85643	4.26	-5.56	44.0608	16.5501	59.2405	26.5442	62.3646	15.8287	5.78533	64.8972	8.63851	11.3255
28550	44	1	0	NA	NA	NA	NA	NA	0	0	0	0	-2.17885	-23.295	21.1162	4.415	-9.13	59.7043	108.217	64.2389	104.787	64.8678	64.4603	10.4579	23.181	23.4338	7.23702
29960	60	1	0	NA	NA	NA	NA	24.4097	0	0	NA	0	4.02372	-6.26358	10.2873	13.55	-11.9	62.2874	57.6759	64.9787	66.6957	31.3692	40.1845	2.54112	33.1481	23.9796	4.0555
30789	60	0	0	NA	NA	NA	NA	29.1561	0	0	NA	0	0.847145	-30.4603	31.3075	4.99	-8.97	136.545	84.8406	105.859	77.8266	89.9487	59.5786	25.8065	70.8307	65.8742	19.3824
31405	56	1	0	NA	NA	NA	NA	NA	0	0	0	0	-0.0655074	-30.6522	30.5867	8.23	-8.745	46.4007	75.329	59.0679	79.2857	65.8981	63.3324	4.57715	47.7964	62.9696	13.6788
31696	20	1	0	NA	NA	NA	NA	22.8049	0	0	NA	0	-8.37307	-35.2229	26.8498	5.845	-6.42	11.7406	16.806	20.4467	29.1868	15.8435	39.6221	6.91473	19.0314	21.0034	9.19872
32332	59	0	0	NA	NA	NA	NA	26.5784	0	0	NA	1	4.01045	-38.6389	42.6494	7.815	-11.5	206.199	45.8155	205.533	44.6863	179.812	37.5701	11.381	123.847	13.528	9.84338
32512	45	0	0	NA	NA	NA	NA	NA	0	NA	NA	NA	3.01967	-16.682	19.7017	4.005	-6.235	109.652	25.0889	90.8523	26.337	79.0065	34.3559	13.8269	78.7537	25.4962	26.5311
32513	51	1	0	NA	NA	NA	NA	38.4453	1	0	NA	0	-9.99388	-34.6747	24.6808	7.04	-13.2	98.014	146.453	52.55	116.59	66.6684	139.018	15.9277	33.1046	107.286	6.13274
32988	48	1	0	NA	NA	NA	NA	26.3096	1	0	NA	0	4.79433	-20.8939	25.6882	6.8	-9.49	25.1113	25.296	32.5893	18.9563	56.063	42.2426	8.48042	27.4376	26.5165	11.3006
32993	49	1	0	NA	NA	NA	NA	24.6891	1	0	NA	0	-6.58237	-18.1789	11.5965	5.035	-6.14	6.87915	31.3892	5.2253	24.4044	13.85	39.8261	11.3075	6.72234	5.10719	4.30063
32997	73	0	0	NA	NA	NA	NA	24.3694	0	0	NA	0	3.38572	-35.0832	38.4689	6.145	-7.26	140.477	51.949	132.042	53.2992	92.7771	56.5343	16.9357	75.9052	48.7569	20.366
33089	51	1	0	NA	NA	NA	NA	26.6288	0	0	NA	1	-0.173678	-9.71954	9.54586	3.81	-4.605	103.425	29.0215	94.6354	37.0402	89.1397	28.1497	10.8875	46.7777	12.7559	20.8538
33357	32	1	0	NA	NA	NA	NA	NA	0	NA	NA	0	2.97606	-10.4475	13.4235	4.415	-4.975	16.2861	11.7767	61.1237	40.732	47.0654	41.0218	9.71969	30.7547	35.0871	3.56736
33372	49	1	0	NA	NA	NA	NA	21.1417	1	0	NA	0	-6.14403	-26.061	19.917	9.72	-11.45	42.0277	32.1102	42.7009	41.5857	20.0113	24.1639	19.4028	16.7313	13.3841	8.98277
33453	40	0	0	NA	NA	NA	NA	NA	0	NA	NA	NA	-3.04519	-29.3557	26.3106	3.735	-8.575	40.9436	28.8965	23.8579	10.5529	54.7245	20.3106	10.9484	21.7066	25.5299	21.1055
33473	40	1	0	NA	NA	NA	NA	31.6142	1	0	NA	0	-5.3281	-28.4057	23.0776	5.69	-8	121.406	65.3916	46.221	29.0886	36.3438	30.1033	4.79232	31.2744	24.5039	13.013
39966	72	1	0	NA	NA	NA	NA	26	0	0	0	0	6.97467	-55.727	62.7017	7.43	-10.7	68.2252	6.73944	43.4832	19.7567	28.0656	15.5099	15.5099	19.9413	4.61605	6.37015
41251	44	0	0	NA	NA	NA	NA	35.5051	0	0	NA	0	1.15306	-24.0669	25.22	5.39	-4.725	60.4221	85.0894	10.4728	13.4959	14.8581	14.2856	7.70067	17.8861	10.6833	3.57463
41557	73	0	0	NA	NA	NA	NA	25.8219	0	0	0	0	4.33032	-20.0573	24.3876	4.835	-9.14	9.4743	24.7577	10.5131	19.3705	30.5923	21.2367	12.3058	6.81496	8.98482	15.6599
41625	12	0	0	NA	NA	NA	NA	16.6391	0	0	0	0	-15.7148	-35.9591	20.2443	7.12	-9.275	10.5075	16.5366	32.9117	19.019	33.4917	11.7678	8.91282	37.7884	12.2038	10.8828
41718	25	0	0	NA	NA	NA	NA	NA	0	0	1	0	7.44718	-47.4836	54.9307	13.7	-12	4.47065	2.17893	4.96367	2.17356	40.963	5.75298	6.54927	31.2556	NA	5.87189
41745	22	1	0	NA	NA	NA	NA	25.4207	0	0	0	1	0.427222	-7.88307	8.31029	4.005	-4.69	73.0697	54.4219	30.9347	34.3757	46.1471	32.4177	9.37866	36.4698	28.7943	14.8543
42026	57	1	0	NA	NA	NA	NA	31.09	1	0	0	0	2.28459	-19.4926	21.7772	5.45	-5.31	154.734	96.6997	56.1801	60.7458	72.282	49.9591	9.82967	54.2724	46.3201	13.5691
42029	46	1	0	NA	NA	NA	NA	22.8049	1	0	0	0	-0.160832	-29.3038	29.1429	8.36	-6.995	40.5256	21.9589	48.1916	36.0981	69.6073	34.9813	10.164	14.6046	16.1438	11.2606
42342	25	0	0	NA	NA	NA	NA	23.6851	0	0	0	0	-7.3654	-12.7043	5.33888	2.885	-4.625	35.6181	62.3537	21.6635	45.3911	32.0781	49.4314	2.67934	28.3271	35.8593	7.85518
42359	22	1	0	NA	NA	NA	NA	17.6964	0	0	0	0	-7.68109	-26.411	18.7299	3.905	-7.67	28.2771	4.44516	17.6461	11.1303	29.0658	19.5274	3.30687	18.9716	18.5726	10.4251
42403	18	0	0	NA	NA	NA	NA	19.5118	0	0	0	0	-13.2599	-47.3502	34.0903	7.49	-7.99	13.5552	26.3115	17.2403	23.2649	46.2103	58.2069	6.77356	11.8586	54.2846	16.4046
42536	28	0	0	NA	NA	NA	NA	24.4097	0	0	0	0	-10.1549	-46.9679	36.813	9.425	-12.2	17.3203	17.1298	54.4253	24.1255	80.871	54.1429	6.51337	62.0647	31.5896	8.48071
42636	26	1	0	NA	NA	NA	NA	25.66	0	0	0	0	6.4522	-18.4137	24.8659	7.08	-6.075	11.4154	11.8692	33.2344	23.7315	34.0402	34.4471	19.0818	9.51928	34.9897	18.4437
43100	68	0	0	NA	NA	NA	NA	20.1733	0	0	0	0	-6.96778	-14.6694	7.70164	4.54	-3.495	12.9435	12.2756	44.355	39.2226	41.0082	51.971	20.0501	33.8177	41.2847	10.5364
43118	24	0	0	NA	NA	NA	NA	21.9459	0	0	0	0	-7.06108	-15.1044	8.04331	4.15	-6	29.4504	26.3365	52.983	29.3281	100.17	37.986	13.8856	63.138	40.5763	9.60813
43271	20	0	0	NA	NA	NA	NA	19.5	0	0	0	0	1.30985	-9.52297	10.8328	4.27	-4.56	11.7585	2.19803	36.259	3.06089	52.9549	NA	9.23785	42.3387	1.05203	3.34571
43340	38	0	0	NA	NA	NA	NA	21	0	0	0	0	-7.39516	-30.6127	23.2176	7.255	-7.8	25.5729	34.2682	52.6269	28.3778	65.7463	30.72	1.92323	52.0442	23.7401	6.4662
43410	36	0	0	NA	NA	NA	NA	24.5	0	0	0	0	-15.091	-28.139	13.048	4.475	-6.505	34.8974	22.0735	33.4654	16.8024	49.2171	12.3062	5.0941	32.046	6.35242	5.7129
43411	30	0	0	NA	NA	NA	NA	26.5	0	0	0	0	0.0330975	-31.6823	31.7154	10.15	-7.905	129.714	101.764	102.059	92.0334	82.9821	73.4939	9.67231	66.8404	59.9737	5.39381
43749	74	0	0	NA	NA	NA	NA	26	0	0	1	0	-0.703196	-10.7735	10.0703	4.645	-8.715	60.133	35.0051	59.6909	37.8933	65.8801	44.937	9.9395	55.9981	14.3372	8.29453
43794	24	0	0	NA	NA	NA	NA	23	0	0	0	0	1.64283	-26.9775	28.6203	6.735	-7.4	82.1964	36.0783	96.9686	60.7267	79.4301	22.6454	4.75874	49.235	27.8112	2.88326
44081	75	0	0	NA	NA	NA	NA	35	0	0	0	0	0.520785	-43.116	43.6368	8.7	-13.75	48.0474	38.0932	18.3286	6.89517	12.5399	11.5135	6.21231	13.7038	9.38113	13.0402
44158	33	1	0	NA	NA	NA	NA	26	0	0	0	0	-17.5018	-24.8786	7.37679	4.09	-5.795	17.6241	17.3102	9.25938	14.7737	24.6296	17.5417	8.29434	33.915	20.2957	8.64973
44219	19	0	0	NA	NA	NA	NA	20	0	0	0	0	-1.40669	-21.3589	19.9523	5.27	-4.7	245.084	77.8092	141.518	57.6295	101.08	60.5396	5.21674	160.527	54.7336	12.9094
44278	74	0	0	NA	NA	NA	NA	53	0	0	0	0	-10.3165	-37.8027	27.4861	4.38	-11.35	167.885	48.9428	90.3215	56.9829	95.2747	41.7216	7.43117	76.449	26.3625	7.29921
44417	30	0	0	NA	NA	NA	NA	24	0	0	0	0	-10.8688	-25.6683	14.7995	5.18	-5.265	77.1163	35.0643	26.6627	21.5069	25.8492	34.2396	4.92472	27.3506	28.0905	9.28791
44572	68	1	0	NA	NA	NA	NA	30	0	0	0	0	10.8881	-27.7461	38.6342	5.66	-7.085	93.5913	47.2021	115.592	56.5389	91.1926	48.5059	8.06041	106.652	28.9018	7.75226
44641	24	1	0	NA	NA	NA	NA	27	0	0	0	0	-7.98402	-24.1365	16.1524	5.12	-5.475	20.0691	8.39621	11.3426	2.22134	16.3136	15.4759	14.7115	9.86078	3.65885	8.56044
45245	54	0	0	NA	NA	NA	NA	33	0	0	1	0	-3.29966	-19.3319	16.0322	8.56	-10.7	129.483	20.6602	93.9207	18.223	84.7753	20.116	5.35937	75.1407	14.7128	5.66431
45891	29	1	0	NA	NA	NA	NA	26	0	0	0	0	-11.3945	-28.3866	16.9922	5.435	-10.7	27.8933	77.1283	13.3053	61.7648	31.6228	51.4798	2.69908	20.7736	25.4288	11.2447
45895	25	1	0	NA	NA	NA	NA	23	0	0	0	0	-8.49627	-22.5853	14.089	3.635	-6.185	28.5721	22.7946	23.5273	12.5195	30.8199	12.342	27.0059	27.6027	21.8113	15.7663
47166	70	0	0	NA	NA	NA	NA	25	0	0	0	0	5.9258	-30.2479	36.1737	9.665	-7.88	124.144	34.2489	72.0638	27.5415	49.6625	31.0112	5.58291	25.6101	14.2174	3.19594
47167	62	1	0	NA	NA	NA	NA	26	0	0	0	0	-0.627813	-17.9873	17.3595	5.575	-6.39	37.1824	25.5774	23.9306	32.9395	34.5305	39.9366	10.7506	50.315	14.0872	9.00965
47186	19	1	0	NA	NA	NA	NA	23	0	0	0	0	-15.9534	-31.6979	15.7446	4.265	-6.645	76.0008	30.1867	55.5863	7.68947	60.9388	2.52768	8.94538	10.4595	13.3283	10.2102
47266	21	0	0	NA	NA	NA	NA	24	0	0	0	0	-14.6938	-47.4723	32.7785	9.23	-13.45	114.391	62.1978	74.7219	55.3609	78.7431	48.7753	9.68463	51.3265	29.3112	5.17445
47267	21	0	0	NA	NA	NA	NA	24	0	0	0	0	-15.9534	-31.6979	15.7446	4.265	-6.645	116.68	34.2245	122.851	83.9746	95.8809	24.2872	8.04002	83.4736	13.6378	3.47572
47324	65	0	0	NA	NA	NA	NA	22	0	0	0	0	0.22753	-38.2471	38.4747	7.945	-11	83.2654	26.8896	38.4421	22.518	39.2529	7.45526	6.72409	67.6758	6.29811	6.96283
47457	63	0	0	NA	NA	NA	NA	24	0	0	0	0	0.81641	-11.5467	12.3631	3.57	-4.415	50.6251	125.488	12.354	72.4865	4.94838	48.6589	15.5365	NA	35.3992	14.0448
47601	49	0	0	NA	NA	NA	NA	32	0	0	0	0	-2.98293	-45.5292	42.5463	10.3	-12.85	4.60528	102.782	10.6865	61.7314	14.4105	72.5506	4.41755	21.2505	70.6566	26.8468
47746	21	0	0	NA	NA	NA	NA	21	0	0	0	0	-6.0558	-33.8265	27.7707	6.67	-7.83	15.9756	20.7965	29.2756	39.3147	35.791	34.0396	19.3237	40.4981	18.5854	16.9224
48047	64	0	0	NA	NA	NA	NA	22	0	0	1	0	-9.52794	-42.1113	32.5834	10.015	-7.275	83.9602	54.412	71.4463	40.3555	80.8359	62.8262	7.05467	58.0826	26.1868	6.34492
48142	24	1	0	NA	NA	NA	NA	33	0	0	0	0	0.732511	-17.0786	17.8111	4	-4.735	74.9805	30.1294	75.2618	41.1169	27.3668	25.9734	21.1698	24.9248	20.996	12
48354	44	0	0	NA	NA	NA	NA	23	0	0	0	0	0.753123	-15.2818	16.0349	6.08	-6.01	34.2216	29.3698	16.597	20.5063	19.2255	22.3907	12.8888	13.5417	5.20326	12.2906
48564	19	1	0	NA	NA	NA	NA	28	0	0	0	0	9.7228	-37.1448	46.8676	14.9	-8.38	149.532	76.5325	129.306	57.5308	108.424	49.9223	13.2098	66.2871	41.4764	11.757
48693	37	1	0	NA	NA	NA	NA	27	0	0	0	0	-21.0898	-106.755	85.6648	9.45	-14.2	123.433	54.931	104.784	88.2589	70.2563	72.472	15.3253	59.2701	20.4953	5.81623
48834	33	1	0	NA	NA	NA	NA	28	0	0	0	0	-3.18062	-14.3617	11.1811	4.51	-5.845	134.942	57.6323	101.991	88.8025	47.542	40.8744	8.98836	53.3887	13.7826	3.97996
48878	65	0	0	NA	NA	NA	NA	21	0	0	0	0	-0.245408	-29.1645	28.9191	7.6	-9.045	95.6818	39.1191	39.2694	55.1775	51.1098	5.91634	19.5354	38.0516	16.8446	6.08758
48980	62	0	0	NA	NA	NA	NA	26.6	0	0	0	0	-14.7471	-53.0839	38.3368	7.375	-7.36	120.426	140.734	68.2428	74.4862	40.865	36.5365	6.35283	20.0425	54.2361	22.8038
91	36	1	1	26	10	2.5	3.1	21.7861	0	0	0	0	-1.2443	-5.058	3.81369	3.075	-3.175	34.4887	17.0603	65.7269	10.2339	50.8279	25.7471	6.67774	24.8693	12.7295	8.13038
97	52	0	1	39	13	1.5	1.14	27.1247	0	0	0	0	2.2535	-19.8984	22.1519	3.57	-7.62	31.1556	32.6744	14.734	7.06454	8.39213	17.8099	11.2658	22.3206	23.9228	15.3894
145	50	0	1	31	19	2.5	1.39	39.6855	0	0	0	0	-6.18471	-20.2931	14.1084	5.11	-6.09	26.2894	18.1811	63.5864	13.7014	75.6732	14.0285	8.16033	31.8356	2.99347	4.39714
455	44	1	1	31	13	1	0.57	25.7994	0	0	0	0	9.52831	-3.40349	12.9318	3.65	-2.87	162.006	52.212	133.972	58.5556	100.761	59.3677	7.14288	66.1589	18.9185	7.00356
854	48	0	1	39	9	1	0.88	22.6468	NA	0	0	0	-10.7338	-39.8473	29.1135	5.995	-10.9	89.6508	23.3033	39.809	12.6524	69.6255	35.7746	12.4911	73.3499	7.37728	4.61973
958	53	1	1	44	9	NA	NA	22.7077	0	0	0	0	-1.1959	-10.6232	9.42733	3.785	-4.9	136.942	36.3614	103.978	42.004	66.7599	32.3465	4.85694	70.005	16.8977	5.56882
1021	51	0	1	39	12	2.5	2.64	27.3167	0	0	0	1	-2.69077	-44.938	42.2473	7.005	-14.6	81.5764	94.3521	99.2075	73.8474	53.7788	58.5013	4.77371	39.5347	30.5062	8.13529
1088	45	1	1	30	15	2	1.64	41.8779	0	0	0	0	-2.86437	-19.5786	16.7142	5.955	-8.085	80.199	38.906	47.9481	36.666	61.4855	24.5089	11.807	44.3724	15.7203	9.1154
1323	43	0	1	33	10	1.5	1.53	28.8862	0	0	0	0	4.90924	-54.4231	59.3323	11.75	-10.95	147.334	84.7735	118.956	35.0734	58.0941	28.7888	20.8943	34.2627	14.502	22.3839
2169	51	0	1	47	4	2	4.27	29.0223	0	0	0	0	0.24158	-23.1338	23.3754	8.055	-9.805	10.3812	14.4398	47.1725	43.1691	31.7282	15.4038	5.74054	19.2424	18.5982	2.40863
6816	38	1	1	29	9	1.5	1.76	33.5184	0	0	0	0	-10.1903	-62.5898	52.3995	9.145	-7.185	116.533	31.2018	99.635	38.4941	67.4629	28.9797	10.3655	95.0864	8.49197	4.73496
7472	37	1	1	25	12	1	1.28	22.5112	0	0	0	0	-0.11095	-8.94347	8.83252	5.18	-6.3	4.15445	5.63158	5.69024	8.8744	29.6565	16.2851	10.2215	6.73944	18.3638	9.56313
10561	39	1	1	37	2	0	0.53	27.9758	1	0	0	1	-14.6783	-39.6701	24.9917	9.5	-10.03	74.1953	59.5123	55.9652	55.5902	59.0115	56.7567	2.78764	20.3161	39.5776	3.98186
13542	49	0	1	42	7	1	1.04	23.4605	0	0	0	0	-4.81266	-23.0389	18.2262	5.84	-9.76	47.664	49.8296	37.1509	24.1281	24.1825	29.0148	19.605	25.4049	23.7068	12.7879
13847	54	1	1	45	9	1.5	1.76	23.4908	0	0	0	0	-12.961	-54.4838	41.5228	8.345	-10.35	15.2644	34.1057	24.2995	60.8518	37.523	90.5464	12.7258	48.2719	101.407	23.8493
20970	36	1	1	28	8	2	2.93	33.8588	0	0	0	0	-45.2982	-48.2459	2.94765	3.55	-5.155	86.103	46.7027	43.0173	44.9607	49.7719	35.9209	11.6433	29.0826	8.77163	13.5604
21395	54	1	1	36	18	2.5	1.57	27.454	0	0	0	0	7.99603	-6.06072	14.0568	2.885	-2.94	105.186	43.9093	47.9614	50.696	36.0405	24.3995	8.86295	46.4152	26.4565	9.67138
21998	28	0	1	19	9	3	4.17	21.6639	NA	0	0	0	-21.4044	-106.909	85.5042	14.3	-17.95	20.1943	11.4825	7.8567	23.7921	31.9649	22.5428	10.4989	20.3965	22.2372	8.4221
23694	25	1	1	24	1	3	7.93	38.3682	0	0	0	0	-1.43614	-20.0028	18.5667	5.15	-5.385	153.709	90.8256	107.837	128.613	79.4705	89.0622	20.7125	60.4939	34.4119	10.783
24311	47	0	1	28	19	3	1.89	17.8038	NA	0	0	0	3.31839	-21.2793	24.5977	4.59	-7.975	71.2718	36.0052	28.4251	8.77366	43.9669	32.4865	8.59425	61.0969	48.8773	11.9611
24341	52	0	1	30	22	2	0.9	19.3664	NA	0	0	0	0.384201	-45.756	46.1402	7.08	-8.76	93.8546	34.9886	126.761	47.4093	110.077	46.9669	11.1282	82.7011	22.2098	10.2702
24349	54	0	1	41	13	6	6.74	28.5886	0	0	0	0	-8.77221	-39.1731	30.4009	9.89	-15.45	145.376	53.4428	61.3598	18.6495	42.27	63.0358	16.9255	27.8256	55.1744	14.0997
24934	31	0	1	29	2	1.5	3.69	33.2781	0	0	0	1	-1.11058	-12.4008	11.2903	5	-4.58	129.038	81.9101	81.5794	99.0994	65.3827	69.3392	15.7107	40.5189	37.3558	11.4179
25180	22	1	1	19	3	2.5	6	23.4908	0	0	0	0	-6.03724	-41.0875	35.0503	7.945	-10.9	7.3808	17.5876	5.88359	26.7285	32.5669	31.8968	5.60059	26.5734	28.0313	3.8426
25365	43	1	1	41	2	1	2.01	21.9247	0	0	0	0	-3.3055	-17.1687	13.8632	6.14	-9.41	17.8111	24.6453	16.2044	21.4665	39.5011	23.5637	6.26718	62.8566	15.3288	7.56062
25519	60	1	1	35	25	3.5	2.05	27.1217	0	0	0	0	-1.28114	-15.6612	14.3801	6.015	-6.96	21.7099	133.642	21.4483	88.4286	18.9098	94.979	4.72541	9.04302	115.009	7.36447
25720	31	1	1	31	0	1	2.44	21.7872	0	0	0	0	-1.68666	-24.1886	22.502	9.745	-11.55	133.258	47.0501	63.2767	21.7861	66.2936	20.6839	2.04694	50.3124	20.2247	6.31977
25859	40	0	1	28	12	3.5	3.94	29.5337	0	0	0	0	-1.48112	-39.7539	38.2727	7.97	-13.6	29.8418	82.6719	12.5167	9.60436	NA	14.4994	24.4613	21.217	6.06944	2.04458
26053	54	0	1	50	4	NA	NA	22.3756	0	0	0	0	4.24536	-33.0886	37.334	7.76	-6.775	18.4471	20.978	18.6202	7.94377	62.6948	14.4884	2.15787	52.877	15.6855	5.93091
26219	39	1	1	22	17	2	1.28	28.1639	0	0	0	0	-5.73553	-26.9194	21.1838	7.385	-7.415	70.9655	77.35	77.6179	58.2218	54.6028	39.3175	5.43689	26.5084	22.2597	15.8998
26900	35	1	1	21	14	1.5	1.03	19.8374	0	0	0	0	11.1102	-15.8453	26.9554	4.58	-5.17	6.7219	5.66845	16.913	13.6481	23.6168	22.8856	5.4961	13.6702	7.8302	11.5682
27965	30	1	1	24	6	1.5	2.33	19.7643	0	0	0	1	-11.262	-23.8788	12.6168	4.645	-5.92	7.28278	17.4071	12.0496	28.9513	21.9042	49.5356	7.5819	27.812	24.7026	6.70878
28036	63	1	1	37	26	NA	NA	NA	0	0	1	1	-3.56344	-18.48	14.9165	7.16	-10.2	140.783	94.7159	82.1159	73.3354	60.0893	58.0702	10.1752	62.2309	55.414	7.83924
28038	55	0	1	22	33	1.5	0.45	22.7393	NA	0	0	0	3.19135	-50.7178	53.9091	10.9	-11.55	44.151	65.4664	14.3325	19.9848	33.6533	18.7158	4.07529	19.4965	14.7943	6.63489
28174	28	0	1	26	2	1.5	3.69	23.0859	0	0	0	0	-7.99499	-40.6814	32.6864	7.2	-9.555	10.0326	14.9562	17.5575	30.6675	45.7002	60.7279	11.8614	12.6624	46.8057	12.2091
28258	34	1	1	27	7	1.5	2.1	28.2864	0	0	0	0	-26.956	-61.0237	34.0677	7.92	-14.9	64.809	52.5886	48.0623	39.9839	33.4127	32.1955	7.08426	22.8038	24.5316	8.06645
30928	45	0	1	42	3	1.5	3.34	30.3415	0	0	0	0	-6.20197	-56.5505	50.3486	8.55	-9.235	148.948	62.6138	97.4365	37.3267	78.7187	42.8233	5.86108	72.6184	25.4615	4.5526
31182	38	1	1	26	12	2	1.98	29.627	0	0	0	0	-19.1722	-47.446	28.2738	6.965	-8.58	41.9067	20.3641	47.244	31.2729	42.9908	40.0701	4.94418	44.3033	15.9937	2.38858
31371	47	1	1	42	5	2.5	4.95	22.5941	NA	0	0	1	-1.69049	-48.1761	46.4856	11.05	-13.35	10.1557	36.4985	23.7075	42.5923	39.1177	60.5329	3.18953	29.6517	48.8616	8.58116
31577	60	1	1	39	21	2	1.02	21.9247	0	0	1	0	-2.66021	-55.4045	52.7443	11.8	-16.4	93.4647	123.742	89.9247	120.116	73.4879	118.567	9.59339	59.282	57.2958	NA
31585	46	1	1	44	2	1.5	3.69	31.1476	0	0	0	1	7.27789	-26.2317	33.5096	7.19	-6.08	98.5267	38.4581	123.34	49.8118	107.412	40.5469	11.7252	61.1096	12.4045	9.13245
31665	39	1	1	16	23	3.5	2.19	23.8239	0	0	0	0	2.60999	-43.4251	46.035	11	-9.145	62.8386	33.3101	42.5395	23.0708	85.8218	47.3566	1.62932	51.4523	21.8304	3.92184
31691	49	0	1	24	25	3	1.56	21.8534	NA	0	0	0	-7.26271	-51.8375	44.5748	6.1	-5.39	6.89421	5.02544	30.3671	6.30169	71.6224	7.03242	23.4626	47.2707	6.54907	9.0615
32210	52	1	1	46	6	2.5	4.55	20.939	1	0	0	0	0.550266	-32.2904	32.8407	10.65	-12.8	14.8167	6.83689	22.7871	15.4666	50.916	28.0558	6.76649	45.5021	22.9835	6.63528
32420	42	1	1	29	13	1.5	1.14	21.1599	1	0	0	0	-1.21749	-15.7091	14.4916	5.375	-6.875	51.3296	49.114	50.803	49.7633	41.9839	32.6527	9.73748	43.0665	27.6542	4.28329
32449	43	0	1	32	11	6	7.18	20.939	1	0	0	0	6.1817	-29.1042	35.2859	3.555	-0.39	136.495	118.944	117.572	101.215	119.364	63.3699	24.6518	97.6766	54.9912	28.067
32456	57	0	1	27	30	3	1.45	20.2524	NA	0	0	0	-9.11891	-19.949	10.8301	3.695	-3.48	19.3066	10.1553	20.5283	29.8609	26.9016	34.299	11.3217	48.2505	43.3488	11.1017
32462	53	1	1	37	16	3.5	3.17	21.303	NA	0	1	0	-6.10784	-49.4826	43.3747	6.06	-9.395	3.40696	4.32555	9.25037	5.53478	22.5533	40.7892	4.44717	3.15582	46.0906	23.3321
32539	39	0	1	25	14	1	0.49	35.5406	0	0	0	0	3.0641	-15.075	18.1391	4.135	-4.66	13.8788	17.7182	14.3007	40.6172	16.7486	51.2858	13.8063	17.7806	48.8932	13.1651
33139	25	0	1	20	5	2	3.9	20.6721	NA	0	0	0	-2.59073	-29.0562	26.4655	6.055	-6.6	101.253	42.8083	84.4639	31.5555	39.8159	9.80175	6.63268	53.2333	13.6594	3.11741
33260	57	1	1	35	22	2.5	1.28	32.4241	0	0	0	0	1.54968	-19.4821	21.0318	4.65	-8.455	23.1726	18.1904	61.9424	31.3246	45.8811	23.481	8.47066	40.9579	11.5868	14.1092
33459	48	0	1	33	15	4	4.14	21.6975	NA	0	0	0	37.217	-10.4209	47.6379	3.79	-2.615	5.57948	11.3981	8.44232	15.2281	19.9965	28.5427	17.2965	18.9298	22.7583	8.13543
33483	41	0	1	31	10	3	3.79	24.1266	0	0	0	0	8.84626	-74.283	83.1292	11.3	-13	114.875	14.7797	101.801	33.6537	68.2849	30.1995	9.42784	33.4831	9.86745	13.9919
33485	37	0	1	32	5	3	5.79	22.957	NA	0	0	0	-3.56634	-24.7099	21.1436	10.65	-12.65	15.6148	14.119	37.3103	32.6642	59.9862	38.9994	14.424	41.1076	24.4235	11.4284
34489	47	0	1	NA	NA	2	NA	32.4982	NA	0	0	0	-9.46678	-84.5326	75.0658	16.75	-14.35	101.962	37.097	77.604	41.781	44.3333	41.6573	17.7122	11.5352	17.6339	16.8755
34627	20	0	1	19	1	1	2.44	26.037	0	0	0	0	-12.0215	-74.7667	62.7453	9.385	-15	69.4206	28.2329	53.4086	19.7559	45.2967	14.9535	4.46202	42.1432	15.2378	5.08375
34713	40	0	1	NA	NA	NA	NA	35.1406	NA	0	0	0	-14.6534	-73.0123	58.3589	8.09	-7.51	29.5427	30.0402	17.1584	24.9884	43.4623	57.8739	12.5617	23.9376	15.9489	11.9485
35456	41	1	1	29	12	6	6.92	21.303	0	0	0	0	-5.7766	-56.1168	50.3402	11.75	-15	8.29611	2.62116	8.7366	3.61051	26.7525	35.0863	12.002	45.6016	16.2367	8.29588
36886	63	1	1	40	23	NA	NA	31.1982	0	0	0	0	-37.7235	-89.7109	51.9875	8.255	-13.15	108.482	124.119	154.472	154.838	84.8966	104.252	30.3481	46.8114	48.0215	30.2213
36907	26	0	1	19	7	2	3.17	20.0454	0	0	0	0	11.4903	-28.2357	39.726	6.995	-6.175	81.414	22.8761	51.0926	26.1666	41.4561	27.2255	7.49931	26.2008	7.25798	8.44752
36978	54	0	1	49	5	5	8.08	28.8862	0	0	0	0	1.13564	-36.1162	37.2518	9.22	-12.5	69.371	55.8198	11.2878	35.4772	64.5554	41.2546	4.28891	53.3204	27.2269	7.52766
37001	47	0	1	28	19	4	3.19	23.7747	1	0	0	0	-1.0807	-34.6107	33.53	7.475	-9.5	91.5035	51.7725	71.1406	49.3632	50.3437	47.8694	8.21295	62.9303	37.7058	5.85353
37592	51	0	1	25	26	5.5	3.95	27.4324	0	0	0	1	-12.3865	-35.7652	23.3787	7.96	-8.795	7.1217	7.55952	10.7999	5.20829	9.46925	16.1823	3.2572	9.20075	11.5584	7.44745
37811	40	0	1	39	1	2	5.87	21.7267	0	0	0	0	-3.40245	-18.8533	15.4508	6.575	-37.17	43.1649	49.7264	9.2434	38.218	23.8889	33.4804	6.17344	17.9357	14.4794	4.05207
40067	46	1	1	42	4	NA	NA	23.1702	0	0	0	0	-13.9839	-31.712	17.7281	4.685	-6.865	28.0453	40.5899	10.8787	31.8344	17.1673	39.8137	7.74097	7.32517	28.5417	11.9699
Legend
sex (1 = male, 0 = female)
MS_course (0 = healthy subject, 1 = RR MS patient)
Current_smoker (0 = No, 1 = Yes)
Diabetes (0 = No, 1 = Yes)
High_blood_pressure (0 = No, 1 = Yes)
Cardiovascular_disease (0 = No, 1= Yes)
NA = Not applicable or not available
